# Supplementary material for: A Free Amino Acid Diet Alleviates Colorectal Tumorigenesis through Modulating Gut Microbiota and Metabolites
Source: Nutrients. 2024 Apr 3;16(7):1040. doi: 10.3390/nu16071040 (PMC11013359; doi:10.3390/nu16071040)
Supplement: Supplementary file 1 [file nutrients-16-01040-s001.zip]

Archive with 2 entries (2 files):
- nutrients-2833313-supplementary-(2) Metabolic data.xlsx
- nutrients-2833313-supplementary.pdf
