# Supplementary material for: A Free Amino Acid Diet Alleviates Colorectal Tumorigenesis through Modulating Gut Microbiota and Metabolites
Source: Nutrients. 2024 Apr 3;16(7):1040. doi: 10.3390/nu16071040 (PMC11013359; doi:10.3390/nu16071040)
Supplement: Supplementary file 1 [file nutrients-16-01040-s001.zip › nutrients-2833313-supplementary-(2) Metabolic data.xlsx]

## Sheet: Sheet1
Name	Ctl	Ctl	Ctl	Ctl	Ctl	FAA	FAA	FAA	FAA	FAA	Foldchange	pvalue	VIP	unit
12-hydroxystearic acid	9422.82	3667.15	4617.44	10525.8	5320.64	29696.4	7461.58	16409	19657.4	19060.8	2.75036	0.0150953	0.348935	ng/g
13Z,16Z-Docosadienoic Acid	1848.22	1366.21	2695.34	2170.99	2408.92	2341.04	7185.54	4261.54	5043.58	5867.06	2.35458	0.00972073	0.191431	ng/g
2,6-Diaminopimelic acid	2066.2	1199.59	2173.98	1469.4	1780.94	5832.89	6886.38	14821.3	8443.74	11806.9	5.49951	0.00156761	0.31488	ng/g
4-Pyridoxic acid	105319	149275	46488.1	81160.9	121211	53866.4	40391.4	68628.4	52057.1	67534.7	0.56108	0.0419324	0.765171	ng/g
4Z,7Z,10Z,13Z,16Z-Docosapentaenoic Acid	73841.6	30493	30893.6	54135.1	73930.6	197425	97258.5	333387	289056	83825.6	3.80165	0.019797	1.22525	ng/g
7Z,10Z,13Z,16Z-Docosatetraenoic acid	883799	666764	1.35706e+06	2.16627e+06	2.45232e+06	8.1852e+06	2.21062e+06	4.33227e+06	4.48983e+06	4.05692e+06	3.0925	0.0158938	6.06301	ng/g
Adenosine monophosphate （AMP）	407.95	180.58	102	175.388	116.08	587.513	298.202	514.781	504.173	698.536	2.65093	0.00534407	0.0564262	ng/g
Alpha-Linolenic Acid	7744.28	10908.9	9758.23	13469.8	12386.9	18347.9	12846.8	20442.2	18213.8	14187.1	1.54857	0.00892427	0.218608	ng/g
Aspartic acid	29946	55033.9	7346.06	60371.3	37591.4	117336	52956.3	51164.4	68321.1	80317.1	1.94491	0.0471634	0.528846	ng/g
Asymmetric dimethylarginine	77231.8	62109.6	69799.9	126830	99005.6	177349	154446	202082	203208	182549	2.11421	0.000175277	1.04694	ng/g
Azelaic acid	681.086	771.463	1411.3	570.861	1281.05	462.84	414.797	569.609	330.725	707.023	0.526955	0.0389974	0.0647518	ng/g
Cholesterol sulfate	1.89018e+06	2.18599e+06	696666	2.2677e+06	1.99476e+06	3.0039e+06	3.43541e+06	8.37818e+06	3.42782e+06	4.74069e+06	2.54402	0.0266654	5.03238	ng/g
Citicoline	95.7209	97.3415	63.5787	97.4279	97.7055		105.759	336.898		427.997	3.21198	0.0299331	0.0350159	ng/g
Diethanolamine	44.3179	64.5836	89.0541	53.5121	46.5251	95.7517	104.519	163.021	101.765	87.7656	1.85515	0.0118197	0.0243213	ng/g
Dihomo-gamma-linolenic acid	67774.8	35075	10761.2	30438.2	42681.3	99091.6	96619.8	188306	199608	85859	3.58529	0.00638037	1.03601	ng/g
Elaidic Acid	45855.1	31522.8	61380.6	100251	74660.3	132551	67876.3	165237	112368	87845.4	1.80405	0.0409574	0.639622	ng/g
Epinephrine	15.4645	9.83069	11.6842	9.53135	12.4356	7.27489	4.26801	6.76902	4.24881	10.978	0.56897	0.0144675	0.00711867	ng/g
Fructose 6-phosphate	791.522	536.651	423.264	574.795		1392.88	886.715	1501.39	1291.9	2825.92	2.71643	0.0335522	0.0892859	ng/g
Gamma-Linolenic acid	3641.24	4447.92	4503.21	5506.95	5212.34	8157.86	5082.82	9052.71	8035.54	5753.66	1.54783	0.0151087	0.143615	ng/g
Gluconic acid	6569.4	5564.51	1743.47	5697.98	4522.64	17246.7	17334.7	22090.7	11586	25493	3.89041	0.000543055	0.404141	ng/g
Glucuronic acid	11512.1	10894.9	5878.65	11760	11308.9	20229.9	14161.5	21334	32282.8	25112.1	2.20274	0.00469222	0.353446	ng/g
Glyceric acid	15529.6	13886.3	9966.52	25770	26144.5	76648.7	28025.9	66339.5	48379.8	43212.7	2.8764	0.00581864	0.626306	ng/g
Glycerol 3-phosphate	957.094	1183.66	733.269		341.444	2575.04		1383.13	1255.74	2846.93	2.5069	0.0343284	0.0909392	ng/g
Glycine	9000.75	15202.1	7644.55	17177.8	15635.2	21315.1	19873.2	31758	29617.7	25731	1.98414	0.00278879	0.348524	ng/g
Hexanoic acid	17366	20644.8	11572.2	19384.4	27004.8	53062.6	51176.9	75810.7	63587.3	95427.5	3.53295	0.000462871	0.764812	ng/g
Histidine	2249.65	3747.71	1335.38	2807.62	2601.13	5854.88	4043.01	4818.55	2724	5036.87	1.7641	0.0181586	0.121352	ng/g
Homocysteine	22153.8	43777.9	17154.8	29730.6	22162.5	55249.7	47923.1	93488.6	56919.2	50040.7	2.24939	0.00776324	0.5544	ng/g
Homoserine	8331.32	9718.12	7341.62	8694.73	8595.97	16108.9	13077.8	14215.6	10648.5	14874.2	1.61486	0.00077574	0.216893	ng/g
Linoelaidic acid	9051.07	11395.9	10689.6	19860.6	19329.6	19818.7	17240	31315.5	23088.4	18534.5	1.56409	0.0483294	0.239481	ng/g
Linoleic acid	12963.1	14434.8	14208.2	22266.1	20673.5	24105.2	20586.3	37979.3	29302.2	19692.8	1.55733	0.0405756	0.257703	ng/g
Lipoamide	4.94532	9.23074	8.49325	7.36849	9.04963	5.66895	3.45597		4.96887		0.600951	0.0354224	0.00459729	ng/g
Lysine	119278	163570	129761	117226	164917	247702	139969	194391	154586	227597	1.3879	0.0481662	0.646562	ng/g
Malic acid	1284.36	619.254	484.797	3480.35	1114.14	4555.28	5955.53	8714.16	12345.6	10096.2	5.96697	0.00171715	0.294118	ng/g
Myristelaidic acid	5858.57	3804.01	4306.29	5719.45	5998.74	10069	7115.94	12931.5	8011.2	6560.35	1.73971	0.0159162	0.182442	ng/g
Myristoleic acid	4264.99	3560.18	3675.58	4186.23	5121.59	8964.33	5640.14	12293.9	7386.63	6144.16	1.94291	0.0127894	0.201226	ng/g
N-Acetyltyrosine	16.0532	30.357		16.5806	31.7995	544.294	337.87	224.262	268.217	830.42	18.61	0.0132694	0.0696992	ng/g
Nicotinuric acid	6919.65	11296.1	6117.32	9375.6	6676.24	13001.6	16311.5	32171	14983.3	17757.2	2.33316	0.0164356	0.318605	ng/g
Ornithine	263.287	176.132	70.8517	206.74	269.864	659.516	453.405	544.294	451.935	1050.54	3.20171	0.00593844	0.0698118	ng/g
Pantothenic acid(VB5)	9853.84	3237.83	6914.77	12373.5	12660.7	20959.3	12581.3	16779.9	29705.5	24230.4	2.31472	0.00889969	0.362904	ng/g
Ribonic acid	16.6799	18.955	26.4109	36.1978	51.5917	34.1254	62.9709	92.2839	217.483	158.27	3.7717	0.0397693	0.0303222	ng/g
Sarcosine	33749	37512.1	56560.9	55837.8	75006.9	76738.1	50585.3	89704.3	88342.2	81035.6	1.49384	0.0377239	0.494624	ng/g
Threonine	4970.61	6160.65	4187.24	4877.15	4940.72	9674.17	7868.33	8209.09	10774.3	8757.48	1.80151	0.000178975	0.200713	ng/g
Trimethyllysine	16665.4	18727.6	25497.7	28289.7	25654.6	70784.8	42560.1	61027.2	42092.2	96179	2.72254	0.00492161	0.679603	ng/g
Uridine 5'-monophosphate(UMP)	1638.22		1200.15		1508.7	3685.26	1906.32	4016.42	2593.32	5003.18	2.37464	0.034365	0.0759746	ng/g
Vitamin B1	1545.19	650.955	1281.9	240.48	578.851	4170.32	3022.26	6026.78	3320.6	4503.49	4.89682	0.000420449	0.211198	ng/g
Vitamin B9	86.0788	80.904	43.0943	120.295	67.2146	123.205	107.072	272.223	336.889	524.907	3.43144	0.037591	0.0447535	ng/g
10E-Heptadecenoic acid	1153.04	981.456	2742.04	1870.4	2569.55	1632.82	1919.82	1610.22	1801.41	2248.03	0.988817	0.957133	0.0544457	ng/g
10Z,13Z-Nonadecadienoic acid	109.561	88.3435	99.678	178.145	138.961	168.021	112.734	268.436	173.225	166.872	1.44673	0.103761	0.0188022	ng/g
10Z-Heptadecenoic acid	548.233	442.914	1382.4	817.61	1072.41	710.709	886.375	716.34	760.747	1051.17	0.967581	0.884084	0.0365604	ng/g
10Z-Nonadecaenoic acid	1260.34	620.294	1587.09	1517.74	1352.77	2019.29	974.682	2075.85	1966.13	2910.71	1.56931	0.0744919	0.086667	ng/g
11Z,14Z,17Z-Eicosatrienoic Acid	698725	273592	126637	358410	380922	756377	303291	1.03006e+06	969238	530915	1.95284	0.0667544	1.35527	ng/g
11Z-Eicosenoic Acid	5.19297e+06	8.39017e+06	8.26821e+06	1.69062e+07	7.05127e+06	9.9568e+06	4.43392e+06	7.92302e+06	7.21023e+06	1.7608e+07	1.02888	0.932046	5.26038	ng/g
1-Methyladenosine	6638.73	3825.95	23646.3	5808.61	19752.4	7624.7	4321.69	8219.22	7786.31	9135.34	0.621519	0.307131	0.13242	ng/g
2,3-Diaminopropionic acid	203.784		565.11	372.371	528.307	326.96	285.321	716.013		366.071	1.01485	0.963177	0.0170949	ng/g
2-Aminoisobutyric acid	12455.7	11899.3	44194.2	41479.5	64372.4	68975.6	22315.9	67341.9	37640.3	51521.1	1.42083	0.306538	0.348887	ng/g
2'-Deoxyadenosine 5'-monophosphate(dAMP)	48717.2	911.549	57889.5	26758.8	44466.8	13240.4	47233.8	53899.3	2086.6	4585.76	0.677204	0.460688	0.300398	ng/g
2'-Deoxycytidine 5'-monophosphate(dCMP)	335.856		2881.85	985.155	382.359	5732.55	485.841	855.952		1620.87	1.89636	0.475092	0.0911415	ng/g
2-Hydroxy-3-methylbutyric acid	25.6591	79.2467	15.5526	63.4384	29.1753	71.2723	24.6422	69.9845	21.6978	52.5256	1.12695	0.747229	0.00797877	ng/g
2-Hydroxybutyric acid	227.912	441.163	502.836	575.237	677.572	616.952	281.726	1068.72	492.415	568.593	1.24897	0.442782	0.0272417	ng/g
2-Hydroxycaproic acid		37.1783	8.68295	13.43	14.9263	48.1281	15.8556	31.8115	9.06028	59.3272	1.76974	0.27608	0.00971078	ng/g
2-Hydroxyphenethylamine	7681.14	9143.68	7727.57	7955.2	21444.9	16788.9	8804.91	11718.6	5513.87	8533.81	0.951949	0.87846	0.0966709	ng/g
2-Methylcitric Acid	426.747			660.203	320.637		544.887			1637.32		1	0.0618502	ng/g
2-Phenylglycine	1762.56	1465.21	4571.99	2880.01	7912.36	2552.93	1285.54	5635.68	4936.08	2687.23	0.919607	0.839786	0.0512841	ng/g
2-Phosphoglyceric acid			280.834		224.648	418.404		860.32	372.826			1	0.0276437	ng/g
3,4-Dihydroxymandelic acid	2992.45	8998.54	2924.72	2596.91	4310.69	2195.06	2668.06	3766.89	3389.31	6250.28	0.83716	0.622219	0.0770715	ng/g
3-Aminosalicylic acid	1276.22	13093.7	1665.76	1375.53	1654.86	2023.31	6484.59	15784.8	12356	2700.06	2.06381	0.287386	0.0984983	ng/g
3-Dehydrocholic acid (3-DHCA)	255.57	213.358	635.914	424.457	353.427	365.799	759.085	1139.03	735.835	322.454	1.76457	0.122728	0.0531216	ng/g
3-Hydroxyisovaleric acid	384.942	783.552		661.712		833.811		1320.17	844.946	547.694	1.45337	0.251788	0.0215677	ng/g
3-Methyl-2-oxobutanoic acid	645.65		892.753	918.301	1391.6	1511.25	478.692		677.235	1719.67	1.13994	0.707983	0.0478623	ng/g
3-Methyl-2-oxovaleric acid	1227.37	448.765	740.339	966.261	1938.22	1733.85	576.547	1302.99	885.198	3003.86	1.40998	0.402379	0.0707011	ng/g
3-Methylhistidine	1260.18	981.437	2552.48	1151.81	1287.87	2343.84	1020.5	1673.35	1434.82	1255.06	1.06826	0.791567	0.0299634	ng/g
3-Phosphoglycerate		327.397	424.335				311.796	1229.1		1238.5		1	0.0454291	ng/g
4-Guanidinobutanoic acid	588443	661403	1.06611e+06	871235	904022	1.05475e+06	757532	1.13897e+06	1.80647e+06	1.08457e+06	1.42801	0.107293	1.74925	ng/g
4-Hydroxybenzaldehyde	1028.82	691.432	404.751	901.699	1319.06	1901.46	606.154	2036.6	596.795	1243.1	1.46904	0.269084	0.0418361	ng/g
4-Methylhexanoic acid	599.442			739.363	1358.89		365.331	984.68	601.869		0.723535	0.446793	0.0418058	ng/g
4-Trimethylammoniobutanoic acid	72380.6	82243.8	128093	100438	112979	124280	89612.7	137015	191888	137445	1.37108	0.0928198	0.583229	ng/g
4Z,7Z,10Z,13Z,16Z,19Z-Docosahexaenoic Acid (DHA)	9660.36	4210.36	1100.99	5638.18	4243.99	9587.16	4670.03	18936.3	15017	4350.96	2.11482	0.119943	0.146425	ng/g
5-Aminolevulinic acid	2568.5	1948.27	11952.5	10245.3	5219.2	2244.22			3543.51			1	0.160039	ng/g
5-Aminopentanoic acid	184546	278164	650092	213064	368847	452030	2.61639e+06	302373	899953	251296	2.66833	0.245184	2.65387	ng/g
5-Hydroxylysine					196.735	411.402	208.168			439.077		1	0.0302714	ng/g
5'-Methylthioadenosine	63.7934	59.0369	23.1992	20.5924	19.202	78.6557	41.0854	16.075	28.3188	75.3179	1.2886	0.521511	0.00739299	ng/g
5Z,8Z,11Z,14Z,17Z-Eicosapentaenoic Acid	11259.3	12598.4	4159.65	12472.4	7276.26	14755.1	11299	30790.4	18437.5	11546.5	1.81779	0.0840562	0.190142	ng/g
7-Dehydrocholic acid (7-DHCA)	1470.51	938.895	15462.6	1832.76	2205.41	1615.69	12504	4346.96	4938.48	3861.69	1.24448	0.756456	0.170318	ng/g
7-Ketolithocholic acid (7-KLCA)	8583.23	7670.31	9487.4	3205.4	6396.52	4973.47	17397.2	13708.3	14971.2	6390.96	1.62525	0.138487	0.215529	ng/g
7-methylguanosine	43349.2	52999.8	15417.5	28537.1	33486.8	31298	119591	402739	652492	48046	7.21654	0.111417	1.25342	ng/g
Acetylcarnitine	1843.06	1648.27	357.265	1993.61	101.184	67.1022	4031.92	1005.89	755.063	213.187	1.02184	0.975725	0.0745871	ng/g
Acetylcholine	4.63875	12.0349		7.57933	4.9719	2.69127	7.1147	17.3306	4.77993	2.9699	0.954978	0.925975	0.00306628	ng/g
Adenosine	490048	833298	813517	800567	985325	1.00641e+06	807880	2.49875e+06	1.14711e+06	1.19975e+06	1.69776	0.115582	1.9808	ng/g
Adenosine 2',3'-cyclic phosphate	206.027			331.812		1070.89	678.923	1131.87		188.96		1	0.0565712	ng/g
Adenosine diphosphate ribose(ADP-ribose)	304.17			168.92	192.683	325.931	98.5466	368.654	124.258	342.673	1.13558	0.729548	0.0146793	ng/g
AICAR		1282.91	937.507		1886.81	4141.07		5678.47				1	0.0975091	ng/g
Alanine	31913	37672.2	52982.2	57444.5	90395.4	75506.3	52699.1	90275.2	81672.4	78994.6	1.40213	0.1075	0.432166	ng/g
Allantoin	218.576	572.452		410.326		385.665	232.417	954.086	402.78	316.129	1.14425	0.766339	0.011238	ng/g
Alloisoleucine	13030.6	30191.5	13207.9	15320.5	45694.3	41199.9	13660.8	23702.3	19957.9	32989.3	1.11976	0.7355	0.181334	ng/g
Alpha-aminobutyric acid	4254.62					10782.2	5124.87			8975.15		1	0.104381	ng/g
Alpha-Hydroxyisobutyric acid	236.613	363.942	520.161	681.006		669.338	308.833	1197.17	486.502	575.785	1.43757	0.333289	0.0318816	ng/g
Aminoadipic acid	325.432	585.669	332.828	770.413	466.248	555.895	579.822	1068.56	746.39	1087.71	1.62799	0.0601015	0.0505305	ng/g
Aniline-2-sulfonate	46.7199			77.7686		392.011	434.972	252.187	143.721	887.686		1	0.193111	ng/g
Anserine	18.6279	18.1025	35.8619	18.6873		31.3593			20.2049			1	0.00524833	ng/g
Apocholic acid	7209.58	5139.26	20673.8	4449.37	6921.81	7936.52	4798.8	13495	6946.24	15817.5	1.10362	0.807129	0.132608	ng/g
Arachidic Acid	165474	362553	204639	518204	263243	307736	248864	537198	206618	602332	1.25668	0.466426	0.938668	ng/g
Arachidonic acid	71312.4	40188.6	13393	45036.3	40137.7	61946.4	55853.3	142531	76187	55727.4	1.86723	0.0892789	0.433254	ng/g
Arginine	5551.24	25151.8	2451.53	14514.7	20644.3	34492.5	10113.4	18292.5	11585.7	17961.5	1.35325	0.452513	0.141154	ng/g
Asparagine	370.729	2693.59	146.222	516.682	291.47	630.251	613.313			792.529	0.844425	0.85071	0.0318833	ng/g
Beta-Alanine	36433.2	43748.9	59949	66780	97720.6	82348.7	59827	106398	80439	85758.8	1.36155	0.128776	0.42884	ng/g
Beta-Glycerophosphoric acid	834.005	876.124	1153.86	837.741	575.085	1141.55	439.921	1298.16	1420.46	1461.88	1.34726	0.191178	0.047771	ng/g
Beta-Hyodeoxycholic acid (β-HDCA)	148366	125753	136019	24719.2	59191.3	22964.8	78231.5	43403.9	71665.4	58371.9	0.555892	0.131094	0.526986	ng/g
Betaine	516.83	708.008	171.644	2040.94	677.834	1190.82	448.478	2583.99	608.62	939.68	1.40249	0.523121	0.0367383	ng/g
Beta-Muricholic acid (β-MCA)	227381	130806	977193	116422	165117	134860	383765	229182	213201	435698	0.863807	0.806442	0.666998	ng/g
Beta-Ursodeoxycholic acid (β-UDCA)	74097.6	57210.1	50431	13090.8	30616.7	13076.4	36195.1	19260.2	41982.5	27644.9	0.612825	0.17913	0.336428	ng/g
Biliverdin	1.46636	0.853846	0.864712	2.65731		1.38553		2.92439	2.71383	1.96537	1.53864	0.203822	0.00197186	ng/g
Caffeine	4.20071	4.69087	2.59909	2.52817	6.40928	4.20129	3.25147	11.0469	3.64922	3.39204	1.25028	0.55471	0.000712143	ng/g
Carnitine	463.486	542.554	711.385	1614.72	500.332	524.064	449.082	1152.84	885.942	1076.58	1.06681	0.848191	0.0411	ng/g
CDP-Ethanolamine		139.237		135.177	96.4448		77.6513	254.736		391.951	1.95314	0.269464	0.0258299	ng/g
Cellobiose	11024.5	2205.08	15236.2	3034.11	22236.8	9376.24	7906.34	2299.05	2985.59	3342.81	0.482166	0.20552	0.162646	ng/g
Chenodeoxycholic acid （CDCA）	77763.9	54292.1	44951.5	12333.6	32726.3	12796.7	41327.8	19668.1	39530.2	28439	0.638373	0.225164	0.32517	ng/g
Cholic acid (CA)	1799.28	3510.76	6378.97	3550.94	1252.54	4610.28	51093.3	19231.2	22266.1	1731.19	5.99861	0.0987802	0.429743	ng/g
Choline	7436.41	10744.9	4395.89				7716.39	22372.3	9822.83	7035.01	1.55953	0.394418	0.0722529	ng/g
Cinnavalininate	2164.59	2913.03	1031.48	1965.86	1855.54	2120.2	1468.16	5145.58	2237.29	2404.85	1.34697	0.357239	0.0357952	ng/g
cis-4-Hydroxy-D-proline	26146			79845.3	44687	52857.7	62303.5	92346.2		56059	1.3119	0.398185	0.298586	ng/g
Citramalic acid	86.7223	89.9953	186.555	180.25	200.338	205.86	113.877	265.382	152.838	407.119	1.53937	0.196977	0.0301443	ng/g
Citric acid	123.863	143.091	154.126	251.062	97.5064	270.428	121.187		245.203	264.053	1.46312	0.139249	0.0227238	ng/g
Citrulline	57261.9	70119.2	66102.5	57259.4	69118.1	93576.5	46719	54762.8	56520.3	97974.9	1.09283	0.606407	0.314716	ng/g
Conjugated linoleic acids (CLA)	14109.3	14521.9	12945	24481.3	25756.1	23159.7	19935.6	47706.6	29255.2	22776.1	1.55569	0.113212	0.246203	ng/g
Cortexolone			1.53914	2.5264	3.03054	6.29619	6.92217	19.617	23.4687	3.9848	5.09764	0.115888	0.00552121	ng/g
Corticosterone	4010.82	2752.65		4048.92	7017.96	4352.72	3128.15	8345.33	9351.46	4448.96	1.32927	0.38992	0.0681283	ng/g
Cortisol	723.054				436.989	352.238	206.692	1948.1	2362.12	267.962		1	0.0181101	ng/g
Cystathionine	22318.5			18444.2	10020.8	43150.4	11499.8	46948.3	32023.3		1.9734	0.156739	0.389117	ng/g
Cysteic acid	2209.78	1975.72	3635.54	2938.08	2833.56		2390.63		3428	2726.95	1.04782	0.782175	0.0569234	ng/g
Cystine	32.6794		58.3781	151.481	67.9806	81.5912	47.6978	212.506	90.34	51.6452	1.24638	0.654426	0.00717856	ng/g
Cytidine	242325	388671	157308	263893	751195	247777	177248	431357	378466	267655	0.833154	0.612147	0.871579	ng/g
Cytidine 2',3'-cyclic phosphate	457.058	380.322	1034.35	498.09	1119.28	1463.75	321.467	530.953	672.412	944.328	1.1272	0.733523	0.0358483	ng/g
Cytidine monophosphate（CMP)	2264.31	2406.42	5407.68	11791.7	2823.24	5251.11	1599.82	7315.9	2736.61	10745	1.11967	0.814601	0.132542	ng/g
D-2-Hydroxyglutaric acid	977.502	895.562	1863.42	2381.27	1363.23	2245.86	1013.95	1941.55	2424.23	3891.85	1.53956	0.17551	0.0953853	ng/g
D-Arabinose	199790	59072	158766	196291	259302	299572	163472	323849	132468	260027	1.35062	0.256377	0.656756	ng/g
Deoxyadenosine	158281	64558.9	2.01845e+06	291683	377292	943012	1.50716e+06	3.47585e+06	1.68789e+06	357248	2.73898	0.151445	3.41188	ng/g
Deoxycholic acid (DCA)	51043.6	39125.1	102290	22297.8	20507.1	16757.4	30895.1	34720.6	45592.5	50301.6	0.757734	0.497302	0.142931	ng/g
Deoxycorticosterone acetate	5.44385	5.20243		4.78263	6.33929	5.32529		6.74001		7.64271	1.20714	0.160931	0.00298823	ng/g
Deoxycytidine	34501.5	39729	550317	74369	88552.3	173396	157707	562899	332315	66513.4	1.64175	0.465136	1.05	ng/g
Deoxyguanosine	312564	112337	3.37724e+06	430828	598208	1.31837e+06	867239	2.14303e+06	1.33635e+06	309694	1.23669	0.744862	1.91897	ng/g
Deoxyuridine	142208	44309.9	1.43532e+06	228650	190038	620613	227438	482595	328022	217769	0.919586	0.906275	0.632099	ng/g
D-Glucose	11258.4			17717.3	25563.4	35332	13171.3		34573.3	34119.9	1.61164	0.185543	0.24565	ng/g
Didecanoylphosphatidylcholine	2.88733	11.4885		40.7999	3.64478	2.04129	2.15949	4.17605	4.45561	2.85624	0.213377	0.184044	0.0100958	ng/g
D-Maltose	53974.6	8493.73	31482.2	13652.4	56249.5	25715.8	22640.3	17247.3	11782.8	27785.7	0.64187	0.288082	0.246181	ng/g
Dodecanoylcarnitine	90.1967	124.101	9.04123	69.8667	35.8198	56.4071	171.928	179.408	191.874	105.469	2.14295	0.0512448	0.0236691	ng/g
Dopamine			10.0677			8.11316	3.87855		5.84778	7.49787		1	0.00314143	ng/g
D-Ribose	141429	44997	162903	85910	303069	244748	94695.8	375870	132977	227889	1.45763	0.335306	0.623476	ng/g
D-Ribose 5-phosphate	982.682		2140.8			2349.75			1611.38	7238.69		1	0.0863496	ng/g
Erucic Acid	283585	605461	232056	236503	238429	277258	239492	155423	161025	777190	1.00899	0.983762	0.790581	ng/g
Erythronic acid	97.402	144.619	194.956	196.995	338.326	230.428	179.461	196.363	259.839	130.204	1.02468	0.919565	0.0104256	ng/g
Flavin adenine dinucleotide(FAD)	8754.24	5352.17	5459.62	6319.57	7001.42	12428.6	4682.45	2719.48	8815.31	14256.1	1.30453	0.406121	0.144549	ng/g
Galactitol	4570.95	3033.24	14086.7	11248	17382.9	18817.1	4884.92	6239.55	12516.2	17468.8	1.19087	0.639336	0.177091	ng/g
Galactosamine	667.528	1169.58	1933.04	1046.2	1708.52	2367	613.342	1405.13	1307.94	1559.91	1.11164	0.698059	0.0450868	ng/g
Galacturonic acid	79551.3	94835.8	36548.1	89528.8	54041.5	90569.6	91669.6	120014	260105	160950	2.04033	0.058594	0.771117	ng/g
Gama-glutamylalanine	718.727	939.51	754.445	1337.23	1069.44	1226.95	861.431	2740.86	1745.18	1413.03	1.65737	0.0984761	0.0624835	ng/g
Gamma-Aminobutyric acid	613.729	431.151	780.673	930.318	749.258	1354.35	612.86	1242.58	661.758	604.551	1.27702	0.326964	0.0267324	ng/g
Glucosamine	6679.05	11986.6	20504.1	13205.1	22742.3	55203.5	11641	25318.1	16479.8		1.80789	0.228577	0.383155	ng/g
Glucose 1-phosphate	341.806	526.106	476.111	1533.14		1600.23	424.046	972.632	658.448	2849.15	1.80859	0.324065	0.0769833	ng/g
Glucose 6-phosphate （G6P）	305.586	142.641	154.525			367.261	251.386	538.496	423.927	886.222	2.45603	0.0985082	0.0462067	ng/g
Glutamic acid	287048	242007	420414	369095	272889	524682	241296	375441	656249	592145	1.50166	0.0882602	1.25447	ng/g
Glutamine	9661.07	12884	6102.4	9288.59	18480	17425	21482.5	12192.2	8824.17	14853.6	1.32546	0.257852	0.162897	ng/g
Glutaric acid	194.785	145.95		184.764	259.671	247.093			256.507	372.136	1.48713	0.0803969	0.0262322	ng/g
Glutarylcarnitine	278.229	1061.99	259.436	436.214	452.455	265.647	281.357	349.938	373.973	742.15	0.809005	0.592486	0.0311623	ng/g
Glycerol-myristate	121.853	263.447	158.992	288.793	208.033	172.269	372.831	546.614	435.648	196.004	1.6553	0.117598	0.0279299	ng/g
Glycodeoxycholic acid (GDCA)	42.5473	73.2308	67.9594	24.5223	20.5152	27.7606	32.3314	49.7076	37.7191	115.586	1.15006	0.733288	0.00974361	ng/g
Glycolic acid	12758.8	12068		14725.9	40401.2	22106.3	32830	23604.5	28828.8	15957.4	1.23398	0.515862	0.173435	ng/g
Glycoursodeoxycholic acid (GUDCA)	69.4511			52.829	65.2784	54.3521	99.2198	102.092	66.192	67.3457	1.24506	0.293422	0.0105717	ng/g
Glycylleucine	407.434	1159.72	519.896	354.162	1534.95	747.167	353.097	143.596	267.002	734.53	0.564713	0.228119	0.0519245	ng/g
Glycylproline	170.86		157.449	294.582	332.314	287.057	245.878	465.935	256.788	305.406	1.30742	0.256311	0.0214519	ng/g
Guanine	6.16696e+07	6.52536e+07	2.30806e+08	3.86966e+07	6.06162e+07	8.96706e+07	5.28984e+07	1.23817e+08	7.52145e+07	2.21568e+07	0.795895	0.646037	11.1191	ng/g
Guanosine	2.23553e+06	997808	4.95044e+06	4.33144e+06	9.56273e+06	3.53651e+06	1.89106e+06	8.51482e+06	3.59787e+06	3.0285e+06	0.931642	0.875213	2.10045	ng/g
Heneicosanoic acid	84548.6	345468	65202.9	201060	120865		90825	159723	67584	236364	0.848222	0.721667	0.603969	ng/g
Heptadecanoic acid	25506.3	26484.7	55294.1	67127.9	45787	49148	34740.9	74097.3	45356.6	56718.3	1.18102	0.466545	0.29289	ng/g
Homocitrulline	302.353	154.59	692.687	311.383	297.884	513.768	212.149	359.773	441.375	511.387	1.15894	0.612987	0.0289814	ng/g
Hydroxyisocaproic acid	9510.64	20057.2		15752.7	16618.2	37134.3	12820.2	41587		38606	2.10123	0.0505419	0.361097	ng/g
Hyocholic acid (HCA)	10565.4	7089.59	26148.6	13047.2	9461.77	14275.1	16015.5	10685.6	16607.2	12544.4	1.05753	0.834513	0.154154	ng/g
Hyodeoxycholic acid （HDCA）	51432.3	39216	92691.5	23535.9	21661.2	19841.8	31793.4	35436.1	44444.9	47668.8	0.784053	0.496431	0.150603	ng/g
Hypoxanthine	4.16636e+06	2.70913e+06	3.95835e+06	5.25424e+06	6.13425e+06	7.98996e+06	4.08781e+06	6.7668e+06	5.50677e+06	6.11008e+06	1.37076	0.095887	3.58591	ng/g
Indole-3-acetamide	0.551028	1.10807	0.562951	0.460728	0.885199	0.899978	0.607053	0.85756	0.666273	1.33802	1.22447	0.392711	0.00112861	ng/g
Indole-3-carboxaldehyde	33.7317	12.7695	19.7272	21.0668	58.7172	32.4391	29.7947	67.2605	34.752	73.5366	1.62851	0.17795	0.0124546	ng/g
Indole-3-methyl acetate	8.75667	4.09632	10.2017	19.381	18.7541	15.7461	7.64632	25.6537	17.6142	11.0668	1.27026	0.461057	0.00373119	ng/g
Indoleacetic acid	183.076	282.877	265.862	140.507	194.997	223.089	134.324	149.049	151.139	162.607	0.768476	0.1467	0.019511	ng/g
Indoleacrylic acid	10.9403	21.6379	9.54026	9.42677	19.2142	18.2218	28.7599	16.3917	14.9074	7.79654	1.21648	0.493457	0.004294	ng/g
Inosine	264466	34382.8	1.33218e+06	591148	1.04347e+06	372002	126007	993730	577636	477379	0.779864	0.620314	0.79803	ng/g
Isoleucine	14571.1	38462.3	15415.3	18436	43467.3	46593.8	20508	28549.7	22471.2	37510.6	1.19395	0.537871	0.18515	ng/g
Isolithocholic acid (IsoLCA)	4950.27	2233.01	1392.44	1288.81	2891.96	1284.51	1022.76	1815.04	1338.39	2085.72	0.591574	0.172001	0.0942481	ng/g
Ketoleucine	1022.77	617.468	944.012	1172.14	1948.47	1798.87	623.941	1392.03	1045.72	2697.31	1.32481	0.400713	0.0673701	ng/g
Lactate	22217.4	25064.7		72887	55771.6	52287.6	19339.9	46741.2		35783.8	0.876162	0.715551	0.306639	ng/g
Lactose	26384.8	3109.05	18159.8	5180.6	32328.1	9585.86	12441.7	3685.34	3711.32	8041.65	0.439935	0.149281	0.237641	ng/g
Lactulose	64.0448	74.2955	169.684	115.201	111.988	151.948	83.1047	90.5963	84.3635	185.666	1.11297	0.677999	0.0165357	ng/g
Leucine	19846.7	49648.3	20089.3	25120.2	56494.3	61626.3	24081.7	39115.2	27449.4	50040.8	1.18175	0.569554	0.220206	ng/g
Leucyl-Glycine	230.494	775.93	299.209	166.928	852.645	273.969	155.147	112.791	127.03	249.138	0.394836	0.0942728	0.0518239	ng/g
Lignoceric Acid	15843.6	8143.61	9834.12	50878	38458.9	41800.6	82979.1	7964.12	21040.5	8177.78	1.31507	0.649551	0.302027	ng/g
Linoleoyl ethanolamide	27.327	47.4396	30.1905	40.7522	26.2758	50.5657	50.2586	123.74	65.1406	40.4404	1.91962	0.0759091	0.0143522	ng/g
Lithocholic acid （LCA）	12491.1	9992.34	6002.27	2792.36	8204.99	1472.57	1948.7	1093.09	1994.13	11540.8	0.45714	0.136811	0.166329	ng/g
Lumichrome	6.51459	9.35264	7.27499	15.3491	8.49855	7.74052	4.88211	10.7928	6.11587	13.9844	0.926065	0.767854	0.00506467	ng/g
Malonic acid			686.705	447.841	533.012	335.773	305.524	741.492	518.921	368.678	0.816903	0.42547	0.0208019	ng/g
Maltotriose	55446.3	9561.13	103028	35626.9	59119.5	38954.3	73494	25467	8658.32	23247.3	0.646243	0.354219	0.30204	ng/g
Mannitol	3772.43	2582.52	12478.8	10588.4	15146.3	19844.7	3908.85	6647.99	8127.6	16630.9	1.23765	0.604195	0.178565	ng/g
Mannose 6-phosphate	633.372	465.633		448.045		1111.36	804.219	1868.12	726.612	2882.74	2.86728	0.125709	0.0812711	ng/g
Melatonine		0.177598	0.123912	0.345106	0.193754	0.414988	0.208763	0.561515	0.333978		1.80782	0.101544	0.00101619	ng/g
Melibiose	33557.1	4599.51	10825		22656	11784.8	15177.3	10859.4	6861.77	26682.2	0.796961	0.610111	0.158151	ng/g
meso-Tartaric acid	705.539	1091.32	2058.21	940.513	1662.68	1194.53	848.595	1823.08	1771.52	2606.23	1.2765	0.386502	0.066177	ng/g
Methionine	61028.2	99232.1	70401.9	70450.6	167690	172009	75787.8	80613.6	45556.5	129730	1.07443	0.820163	0.351497	ng/g
Methyl beta-D-glucopyranoside	7124.56			9554.41		22165.2	6851.01	29437.4	11713	18819.8		1	0.184496	ng/g
Methylmalonic acid	1341.09	1549.48	1353.94	1966.02	1337.84	4831.57	622.99	1646.33	911.411	2063.36	1.33481	0.524128	0.0548375	ng/g
Methylsuccinic acid	176.992	106.573	163.025	211.387	208.735	196.775	141.109	243.944	192.259	330.824	1.27483	0.236075	0.0233365	ng/g
myo-Inositol	12013.2	11923.3		51472.3	19395.5	20615.3	16744.2	68346.7	15157.5	23214.3	1.21579	0.726078	0.170794	ng/g
N6-methyladenosine	2232.61	1255.33	7696.21	3337.83	6221.14	2583.15	1408.14	3758.89	2239.46	2770.5	0.615151	0.245715	0.103497	ng/g
N-Acetylalanine	538.227			798.019		1417.11				1040.02		1	0.0443708	ng/g
N-Acetylasparagine	2762.23			4708.89	4037.15	8615.5	3440.65	3433.66		5709.3	1.38156	0.382577	0.104567	ng/g
N-Acetylaspartic acid	3285.1	4735.62	5973.36	4201.07	3602.86	6085.24	1374.17	4993.24	11170.8	8494.37	1.47343	0.26377	0.128658	ng/g
N-Acetylcadaverine	26.8047	50.2343	88	56.2866	80.4868		42.4418	120.696		43.6871	1.14212	0.732052	0.00464334	ng/g
N-Acetylglutamic acid	50191.2	44251.7	102346	67552.6	101200	52904.8	37435.3	97792.3	152933	127381	1.28151	0.434619	0.452114	ng/g
N-Acetylmannosamine	129585		103094	128834	286603	286439	206025	323766	296507	200148	1.62055	0.0676071	0.611189	ng/g
N-Acetylmethionine	413.384	603.502	280.563	701.847	674.983	1049.82	398.511	788.086	295.068	869.541	1.27176	0.403617	0.0349071	ng/g
N-Acetylneuraminic acid	33376.9	19913.4	19787.4	17541.6	20960	32469.8	23533.7	32710.8	29248.3	16107.2	1.20157	0.318251	0.113188	ng/g
N-Acetylphenylalanine	8.26865	14.9801	2.53643	7.8311	11.266	18.0273	7.03628	10.2412	6.48792	15.3896	1.27405	0.446588	0.00381731	ng/g
N-Acetylputrescine	555.855	483.05	862.622	618.654	1079.59	2392.74	390.325	1518.83	1224.31	576.543	1.69532	0.218459	0.0546028	ng/g
N-Acetylserotonin	4.81782	4.61631	14.8379	22.4218	21.7482	29.5799	2.76189	16.7849	20.0385	8.4592	1.13416	0.769793	0.00368717	ng/g
N-Alpha-acetyllysine	27077.9	18814.7	29289.3	19988.5	21469.9	36741.3	18377.3	33039.3	30009.7	41503.3	1.36892	0.0864543	0.276968	ng/g
N-Formyl-kynurenine			4235.82		9468.74	4646.65	2521.34	6940.59	4140.6	2568.63		1	0.108045	ng/g
N-Formyl-methionine	2.11823	2.39524	1.1553	2.17253	4.24114	3.35609	1.1802	1.8619	1.91913	2.30179	0.878888	0.648067	0.00223547	ng/g
Nicotinamide hypoxanthine dinucleotide	456.571		78.6594	889.656	385.451	1460.72	332.889	614.789	314.589	2018.6	2.09534	0.267547	0.0656572	ng/g
Nicotinamide ribotide	96.923	159.592	204.944	487.775	146.413	811.122	113.076	257.506	214.843	1341.4	2.49893	0.21317	0.0605335	ng/g
Nicotinic acid(VB3)	22542.8	17742.6	32842.3	26528	38336.6	40272.6	17692.8	33431.8	27770.3	44360.4	1.18505	0.416296	0.255698	ng/g
N-Methylalanine	8790.53	6709.86	19523.6	26818	39411	66105.6	17561.8	40828.1	18097.4	40861.3	1.81184	0.166769	0.37744	ng/g
N-Methyl-aspartic acid	561.047	561.231	867.472	819.879	656.876	1100.34	572.01	1261.67	885.614	1219.97	1.4538	0.0581181	0.054321	ng/g
N-methyl-glutamic acid		2727.83	7577.6		5178.82				4582.55	7712.36		1	0.0982766	ng/g
Nordeoxycholic acid (NorDCA)	234.475	106.74	612.577	287.424	189.475	204.726	54.1648	70.59	70.6395	193.686	0.415049	0.10924	0.0361793	ng/g
Norleucine	37856.3	80257.4	42097.6	48674	152620	127796	53773.4	76732.8	48073.6	92566.2	1.10356	0.779186	0.290594	ng/g
Norvaline	38735.9	52406.1	56623.8	63864.7	139726	165624	82678.1	86675.6	52419.6	103995	1.39856	0.31102	0.445722	ng/g
Oleic acid	32268.9	20678	45394.5	70416	55812.6	90201	39556.9	112343	83065.2	67133.6	1.74689	0.0549933	0.518112	ng/g
Oleoylethanolamide	66.5495	175.074	58.6996	61.6179	66.9677	96.1598	99.4582	157.218	71.8264	94.6363	1.21074	0.514475	0.00439584	ng/g
Omega-muricholic acid (ω-MCA)	34762.5	22445.2	19221.7	5399.19	8250.74	11695.3	39251.4	15922.4	20447.7	7167.38	1.0489	0.91118	0.222063	ng/g
Ophthalmic acid	1277.67	2058.36	1269.22	3568.93	1139.08	2582.38	2040.65	7842.84	6688.87	3505.51	2.43312	0.0638183	0.135801	ng/g
Oxalic acid	699.087	1463.75	1136.06	1803.13	1391.05	761.034	1036.3	1730.26	2085.43	1730.92	1.13104	0.594181	0.0460414	ng/g
Oxoadipic acid	819.508	1216.8	1445.41	387.612	1309.7	652.341	568.616	564.338	392.348	1001.36	0.613823	0.10306	0.049206	ng/g
Palmitelaidic acid	16847.3	15876.5	21760	31576.9	27001.4	30470.4	19633	49868.7	38214.8	31580.6	1.50154	0.0863624	0.285603	ng/g
Palmitic acid	265223	263805	263897	473863	480083	526169	400686	917013	504610	552726	1.6608	0.0540136	1.34108	ng/g
Palmitoleic Acid	10730.8	7390.96	10523	18178.6	14639.3	15910.2	11037.3	25828.3	18110.5	14102.2	1.38277	0.169354	0.162363	ng/g
Palmitoylcarnitine	937.074	1758.05	68.9669	503.339	191.845	609.025	1945.23	1670.5	1390.87	531.967	1.77713	0.233117	0.0512566	ng/g
p-Aminobenzoic acid	145911	95453.8	132755	200106	245108	270963	142006	287048	171106	219074	1.33059	0.195598	0.620397	ng/g
p-Cresyl sulfate	425.309	451.42	916.94	430.552	812.385	262.879	302.325	383.426	231.222	507.522	0.555678	0.0506067	0.0489513	ng/g
Pentadecanoic acid	1428.39	2398.42	1134.93	1585.65	2073.81	2012.48	975.814	2755.91	2002.42		1.12319	0.621694	0.038951	ng/g
Petroselinic acid	49558.2	32708.6	68314.6	104083	85387.7	127428	62721	172066	129294	95702.2	1.72683	0.0568326	0.621369	ng/g
Phenylacetylglutamine	3.88224	3.52582	2.08572	2.32176	5.57568	4.58337	7.869	4.79484	2.97786	1.95518	1.27537	0.442094	0.00272572	ng/g
Phenylalanine	1.38992e+06	3.12966e+06	1.55124e+06	1.81755e+06	4.71078e+06	4.24526e+06	1.57263e+06	3.2127e+06	1.78841e+06	3.30504e+06	1.12103	0.71424	1.8149	ng/g
Phenylethylamine	15.6273	44.0154	3.25427	10.3714	17.5181	50.1562	8.80584	18.4853	12.8562	10.1917	1.10694	0.855851	0.00410457	ng/g
Phenyllactic acid	35.6549	531.08		28.6076		67.0934	55.5397	58.2653	32.3784	77.4338	0.292985	0.293458	0.0272825	ng/g
Phenylpyruvic acid	331.168	124.259	250.81	368.271	380.068	945.668	263.403	330.689	403.616	945.023	1.98573	0.108884	0.0546175	ng/g
Phosphorylcholine	1441.51	1274.03		4005.99	934.006	4513.08	450.569			7797.96	2.22264	0.286947	0.140726	ng/g
Phosphoserine	375.916	510.455	1882.32	893.685	274.27	392.735	221.841	741.779	483.222	1113.03	0.750032	0.569474	0.0323235	ng/g
Picolinic acid	1515.18	1572.12	2518.83	1975.99	3338.11	2724.02	1261.44	2717.72	2179.95	2998.04	1.088	0.686478	0.0603383	ng/g
Porphobilinogen	7625.77		11556.4				10729.6	28154.8	9584.58	8169.77		1	0.0906935	ng/g
Pregnenolone sulfate	2.14281	1.25498	8.62912	1.09516	3.06235	1.00411	2.58062		1.10657	2.68476	0.569689	0.421031	0.00155396	ng/g
Proline	24387.7	25992.5	45660.3	48553.7	67189.9	93268.2	40544.4	65985.3	49560.2	62526.7	1.47265	0.132919	0.418934	ng/g
Protoporphyrin	108162	83561.9	36348.5	281426	128604	95479.7	43084.6	266861	158061	118859	1.06934	0.878139	0.531266	ng/g
Purine	652.64	1548.97		1708.59		5468.47	673.313		1092.2	3819.67	2.12016	0.337387	0.104661	ng/g
Pyridoxamine	115338	170218		163263			146591		191623			1	0.448445	ng/g
Quinaldic acid	67.1818	155.333	63.8556	52.5623	111.226	45.0985	31.341	120.112	95.9906	111.171	0.896824	0.732236	0.0111737	ng/g
Quinic acid	13.1879	17.2889		35.9436	28.7414	20.452	11.2745	21.8244	50.3747	18.7104	1.03097	0.936242	0.00438259	ng/g
Quinolinic Acid	209.062	304.517		249.795			242.029					1	0.0197986	ng/g
Rhamnose	44072.1	66719.1	105532	64993.5	181922	86547.3	63357.4		88890.4		0.85915	0.707092	0.296916	ng/g
Riboflavin-5′-monophosphate			81.6858	68.101	74.1351	149.817				140.74		1	0.0126927	ng/g
Ribonolactone	44.9002	39.1814	33.753	31.4753	50.8315	35.67	24.843	65.3591	36.436	49.237	1.05698	0.777405	0.00633051	ng/g
Ricinoleic acid	30.2598	25.669	57.0817	28.2763	33.2639	40.7407	31.0998	42.2534	41.3202	39.5811	1.11713	0.516801	0.00741639	ng/g
S-Adenosylhomocysteine	15.8297	8.90545		20.8433					12.6156	18.6905		1	0.00539572	ng/g
S-Adenosylmethionine	145157	84855.5	42993.6	74725.1	44508.5	127910	96537.4	12369.5	123377	543134	2.303	0.312388	1.07326	ng/g
S-Carboxymethyl-cysteine	38995.3			52181.8			44137.6		69610.8	123292		1	0.388245	ng/g
Sebacic acid	2923.02	2952.63	9854.97	6072.85	6720.44	2586.5	1073.14	2262.3	2328.24	4343.04	0.441497	0.0524795	0.174996	ng/g
Serine	24956.1	27583.4	12953.9	31693.6	40806.8	24349.6	32193.4	56579.9	20875.4	38763.6	1.25195	0.397859	0.225868	ng/g
Serotonin	45.5461	36.5626	116.849	38.0578	81.3231	97.3745	21.0032		40.3615		0.831082	0.700909	0.00781706	ng/g
Spermidine	7000.49	9552.67	4177.2	5310.24	13372.7	4491.97	16050.8	20024.6	14681.1	5228.73	1.53444	0.262428	0.151716	ng/g
Sphingomyelin	962.351	2062.45	131.653	16569.4	1982.13	1378.33	2832.27	7435.07	1849.2	6134.59	0.90425	0.903043	0.135723	ng/g
Stearic acid	319592	297029	365527	588470	460748	653167	419998	1.21738e+06	563031	663545	1.7314	0.0760208	1.49433	ng/g
Succinic acid	5645.31	6135.3	9621.74	7066.13	5211.49	13335	3216.95	6581.48	9946.25	11441	1.32187	0.301884	0.144494	ng/g
Taurine	21098.4	28374.6	16278.6	137902	60241.3	43765.5	34362.6	74546.1	29020.7	40598.9	0.842358	0.737495	0.424311	ng/g
Taurochenodeoxycholic acid (TCDCA)	212.542	261.81	231.246	414.996	60.9446	64.0357	141.297	830.322	350.976	1039.9	2.0537	0.249555	0.0457911	ng/g
Taurodeoxycholic acid (TDCA)	195.242	279.689	250.426	411.836	90.145	64.6994	151.465	901.708	305.573	1186.1	2.12618	0.258719	0.0491425	ng/g
Taurohyodeoxycholic acid	87.4054	128.168	33.8905	77.142	42.8473	23.6967	67.0721	118.492	101.316	110.12	1.1387	0.684157	0.00883109	ng/g
Taurolithocholic acid (TLCA)	8.5515	9.35892	4.10248	14.7203	5.76346		6.28728		6.84061	20.7282	1.3278	0.533457	0.00549038	ng/g
Tauro-α-muricholic acid (α-TMCA)	511.449	684.65	572.16	1073.5	382.916	537.134	751.368	913.506	763.919	1326.36	1.33107	0.260759	0.0473725	ng/g
Tauro-α-muricholic acid (ω-TMCA)	489.587	828.907	642.951	995.757	345.991	577.377	831.045	995.942	877.368	1437.79	1.42878	0.159562	0.0512697	ng/g
Tauro-β-muricholic acid (β-TMCA)	432.254	563.867	592.545	995.675	310.962	510.717	722.086	1070.24	921.026	1129.77	1.50376	0.110495	0.0501109	ng/g
Thiamine monophosphate	133.354		1751.29	1345.21		2524.36				6515.06		1	0.136091	ng/g
Threonic acid	16.2623	16.6759			43.8675	27.1854	25.6412	32.0218		13.5913	0.961253	0.915934	0.00309238	ng/g
Thymidine	15382.6	12245.8	238732	31419.6	34314.7	83831	64913.5	106328	60580.5	23456.7	1.02112	0.976112	0.367726	ng/g
Thymine	22331.2	9266.91	55312.5	30388.3	36330.8	76454.6	16781.6	44076.7	42072.7	52461.7	1.50913	0.237918	0.415438	ng/g
Thyronine	7929.09	9274.96	5181.54	9333.91	10199.4	11868.7	15721.5	40933.4	16787.7	11463.2	2.30862	0.0841166	0.287245	ng/g
trans-Ferulic acid	9.3538	4.53085	0.642028	5.67223	2.63854	3.56861	0.955127	3.43035	2.9134	2.94695	0.604902	0.276141	0.00467433	ng/g
Trehalose	2222.98	599.787	3240.74	1116.96	2949.89	1874.28	2696.74	1712.61	1903.03	1428.01	0.949095	0.856726	0.0468899	ng/g
Tricosanoic acid	15115.3	17466.6	29964.8	118778	46242.6	36445.3	36063	46641.8	26679	32183.6	0.782241	0.623407	0.374756	ng/g
Trimethylamine-N-oxide	3.89861	6.73935	1.74492	6.29063	7.06883	5.81784	8.88731	20.4345	9.26669	8.64009	2.06067	0.08027	0.00608518	ng/g
Tryptamine	47.2078	48.188	16.0873	23.0371	20.0517	43.8739	5.86593		13.0257	10.0816	0.589104	0.284362	0.0117751	ng/g
Tryptophan	4744.63	10424.2	5171.47	6309.83	10100.7	14553.5	5552.82	9888.25	6556.93	7425.71	1.19663	0.49409	0.072036	ng/g
Tryptophanol	1945.44	537.931	127.833	1216.17	982.677	1099.85	1154.01	949.439	879.655	545.609	0.962269	0.914327	0.0432754	ng/g
Tyramine	87.0523	146.014	65.8584	100.026	184.951	201.555	62.3186		74.4615	92.2286	0.921738	0.812743	0.0120388	ng/g
Tyrosine	31984.1	43884.9	40500	41295.2	70252.1	86928.3	45277.5	50436.4	56914.2	71554.8	1.36502	0.134051	0.37893	ng/g
Uracil	1.44489e+06	704178	1.8021e+06	2.07774e+06	2.86342e+06	3.55623e+06	1.49345e+06	3.29702e+06	2.26042e+06	3.03952e+06	1.53465	0.104163	2.91376	ng/g
Uridine	896957	808653	3.22864e+06	1.2089e+06	2.10885e+06	993633	589504	1.70313e+06	1.20818e+06	842857	0.646788	0.271864	2.18476	ng/g
Ursocholic acid (UCA)	2054.03	1245.44	4825.13	1721.1	2784.19	965.042	1562.36		1420.94	1187.84	0.508336	0.128325	0.10304	ng/g
Ursodeoxycholic acid (UDCA)	87423.5	60198.4	47482.9	12582.2	30030.6	15770.1	41054.4	23856.2	37461.9	30407.1	0.6249	0.22604	0.34246	ng/g
Valine	24161.8	33745.4	36133.7	39675	86173.8	103783	46072	55191	37491.9	62776	1.38849	0.311426	0.344699	ng/g
Vanillic acid	61.8407	63.5828		37.9604		51.2716			51.8936	37.1449	0.858776	0.466468	0.00793627	ng/g
Vanillylmandelic acid	182.633		181.893	196.851	320.921	163.389			201.654	231.776	0.901915	0.636954	0.0170562	ng/g
Vitamin B2	2942.26	2605.4	2506.34	3330.29	4344.54	4066.39	4431.71	10542.9	5194.85	5103.66	1.86533	0.0583147	0.151146	ng/g
Vitamin B7	5663.07	5099.62	7577.41	7352.75	4316.72	6810.03	6779.36	5613.75	5576.72	7986.25	1.09186	0.498287	0.102819	ng/g
Xanthosine	3213.12	1919.7	31791.9	12119.9	9229.75	15558.1	3351.59	12233.6	11043.4	15106.1	0.983156	0.973856	0.139777	ng/g
Xanthurenate	52.975	265.787	18.7628	30.9375		38.9496	61.6355	48.4504	38.0281	40.309	0.493668	0.394977	0.0183219	ng/g
α-Ketoglutaric acid	4360.09	1066.19	4201.98	4773.18	4107.51	6295.12	1537.65	1266.2	4524.86	13937.2	1.48906	0.472518	0.160986	ng/g
